# Supplementary material for: Comparative Analyses of QTLs Influencing Obesity and Metabolic Phenotypes in Pigs and Humans
Source: PLoS One. 2015 Sep 8;10(9):e0137356. doi: 10.1371/journal.pone.0137356 (PMC4562524; doi:10.1371/journal.pone.0137356)
Supplement: S1 Table — Description of the number of QTLs identified for each phenotype, the cross in which they were identified, their genomic position, size and significance levels; along with previously reported QTLs derived from the AnimalQTLdb for comparable phenotypes that overlap QTLs identified in the current study. Name (No. of QTLs) = abbreviations for each phenotype as described in Table 1, along with the number of QTLs identified for this phenotype; Cross = cross in which QTL was identified; Chr = Chromosome; Pos = Chromosomal positions with peak significance (Sscrofa 9.2); start, end = QTL start and end chromosomal positions (Sscrofa 9.2); Pvalue = peak significance of the QTL; Animal_QTL_DB_qtls (QTL id) = Previously reported QTLs for comparable phenotypes derived from the AnimalQTLdb along with their QTL ids. (XLSX) [file pone.0137356.s002.xlsx]

## Sheet: Supplementary Table1
Name (No. of QTLs)	Cross	Chr	Pos	start	end	Pvalue	Animal_QTL_DB_qtls (QTL id)
back_fat1 (3)	Yorkshire	15	50809471	50759471	50859471	4.47e-05
	Yorkshire	15	54119875	53908007	54626422	1.95e-05
	Yorkshire	15	59877252	59877252	60023824	1.18e-05
back_fat2 (13)	Duroc	1	3668550	3595459	3695459	0.000232787
	Duroc	3	17464732	17414732	17514732	0.000281447
	Duroc	4	37649495	30776117	46626364	1.91e-06	Palmitic acid content QTL (32066);Monounsaturated fatty acid content QTL (18562);Linoleic acid content QTL (18563);Oleic acid content QTL (18564);Polyunsaturated fatty acid content QTL (18565);Monounsaturated fatty acid content QTL (18566);Ratio of polyunsaturated fatty acids to saturated fatty acids QTL (18567);Palmitoleic acid content QTL (18568);Linoleic acid content QTL (18569);Oleic acid con…
	Duroc	4	49136003	48997468	49553591	5.02e-05
	Duroc	4	53650749	51762127	53860285	3.12e-05	Shoulder subcutaneous fat thickness QTL (7269)
	Duroc	4	58665823	54865387	75907976	1.05e-07	Linoleic acid content QTL (32114);Unsaturated fatty acid content QTL (6405);backfat at last rib QTL (7276);Adipocyte volume QTL (9102);Backfat between 3rd and 4th last ribs QTL (5074);Arachidonic acid content QTL (6406);Lean meat percentage QTL (7630); Adipocyte area QTL (9100); Adipocyte perimeter QTL (9101); Carcass weight (hot) QTL (17595); Average daily gain (on test) QTL (17596); Backfat at …
	Duroc	4	80516944	77922432	80532202	1.39e-06	Stearic acid content QTL (532);Eicosadienoic acid content QTL (538); Body weight (weaning) QTL (29606); Lean meat percentage QTL (7611); Shoulder subcutaneous fat thickness QTL (7268);backfat at last rib QTL (7275);Shoulder weight QTL (7281);Adipocyte diameter QTL (12804);Adipocyte diameter QTL (12805); Linoleic acid content QTL (464); Myristic acid content QTL (529);Palmitoleic acid content QTL …
	Duroc	4	81941806	81908836	82094691	2.77e-05
	Duroc	4	85075466	85025466	85125466	7.15e-05
	Duroc	4	91379468	90666702	91379468	7.25e-05
	Duroc	4	96181303	96125700	96225700	5.11e-05
	Duroc	18	3823993	3773993	3873993	0.000664502
	Duroc	18	6258600	6208600	6308600	0.000633115
bai_g (3)	Duroc	1	13269384	13183110	13283110	0.000473306
	Yorkshire	15	37451107	37451107	38019274	1.85e-05
	Yorkshire	15	84116885	84066885	84166885	0.000655982
bai_s (8)	Duroc	2	3740973	3690973	3790973	0.000643407
	Yorkshire	4	109626686	109576686	109676686	0.00097629
	Duroc	10	34836190	34819316	34919316	0.000800532
	Duroc	13	80476097	80426097	80526097	9.99e-05
	Duroc	13	99561217	99214989	99713006	5.89e-05	Rump width QTL (16541); backfat at last rib QTL (16320); Age at puberty QTL (29734);Palmitoleic acid content QTL (7192);
	Duroc	13	101309213	101309213	101621185	6.33e-05	HDL cholesterol QTL (7700);HDL/LDL ratio QTL (7701)
	Duroc	13	135827193	135407662	137685786	1.58e-05
	Duroc	13	139422286	139372286	139472286	8.41e-05
birth_wgt (4)	Duroc	16	6403634	6353634	6453634	8.95e-05
	Duroc	16	8450775	8433568	8533568	5.85e-05
	Yorkshire	18	28054928	28004928	28104928	0.000701979
	Yorkshire	18	35288376	35254574	35354574	4.65e-06	Number of stillborn QTL (18114)
bmi_g (17)	Duroc	1	157905250	157855250	157955250	8.24e-05	Average backfat thickness QTL (29565);Daily feed intake QTL (29543)
	Duroc	1	160785390	160251677	161225767	2.67e-05	Average daily gain (on test) QTL (29535);Average backfat thickness QTL (29531)
	Duroc	1	162562836	162281466	162562836	5.67e-05	Daily feed intake QTL (22198);average daily gain QTL (22258);average daily gain QTL (22259);average daily gain QTL (22260);average daily gain QTL (22261);average daily gain QTL (22262);average daily gain QTL (22263);average daily gain QTL (22264);average daily gain QTL (22265);average daily gain QTL (22266);average daily gain QTL (22267);average daily gain QTL (22268)
	Duroc	1	171186575	168007706	172796697	3.32e-05	Body weight QTL (8803)
	Duroc	1	179554907	179482795	180742057	2.02e-05
	Duroc	1	190184135	187060595	195320076	1.2e-05	External fat on ham QTL (12716);Adipocyte diameter QTL (12816);Adipocyte diameter QTL (12819); NADP-malate dehydrogenase activity QTL (12774)
	Duroc	1	214926348	196439311	215457206	3.67e-06	Litter weight, total QTL (22937); Glucose level QTL (477); Age at puberty QTL (7660); Abdominal fat weight QTL (260); average daily gain (weaning-55 kg) QTL (495)
	Duroc	1	218448574	217912572	218448574	2.65e-05	Fat-cuts percentage QTL (12728)
	Duroc	1	220558073	220435225	222956776	1.56e-05
	Duroc	1	227628153	227146232	229129499	6.6e-06
	Duroc	1	247234467	246441732	247595657	1.03e-05	Fat to meat ratio QTL (12738); Average glycolytic potential QTL (5851)
	Duroc	1	249132600	248776413	251138962	1.64e-05	Adipocyte diameter QTL (12818); backfat at last rib QTL (17775); Residual glycogen QTL (5858); Average glycogen QTL (5862)
	Duroc	1	253121646	252806428	253504420	4.62e-05	Adipocyte area QTL (9097);Adipocyte perimeter QTL (9098)
	Duroc	1	260102536	260052536	260152536	9.23e-05
	Yorkshire	7	126728752	126650851	127107108	0.00027113	average daily gain QTL (22246)
	Yorkshire	12	24203718	2.4183e+07	2.4283e+07	0.000240606
	Duroc	15	126061743	126061743	126284646	0.00035147
bmi_s (6)	Duroc	7	62729374	61239898	62729374	1.71e-05	Shoulder subcutaneous fat thickness QTL (7320)
	Duroc	7	65961481	64197312	70078768	4.75e-06	Loin muscle area QTL (22315); Adipocyte diameter QTL (12830);Adipocyte diameter QTL (12839); Eicosadienoic acid content QTL (6417); Adipocyte diameter QTL (12808)
	Duroc	7	98951438	98564997	99156497	2.86e-06	Backfat at rump QTL (7325)
	Duroc	7	132308360	132258360	132358360	1.15e-05
	Duroc	10	19668169	19618169	19718169	0.000486164
	Duroc	12	37742699	37692699	37792699	0.000668085	average daily gain QTL (22256)
ce_s (10)	Duroc	1	11134679	11134679	11506771	0.00020312
	Duroc	1	64589097	64589097	65527767	0.000183005
	Yorkshire	2	79328263	79278263	79378263	0.000277569
	Yorkshire	3	56723081	56636950	57391731	2.92e-06
	Duroc	5	4720706	4420866	4720706	0.000398332
	Duroc	5	60364446	60314446	60414446	0.000466257
	Duroc	13	3157056	2997447	3206900	0.000373562
	Duroc	15	5374788	5324788	5424788	0.000878304
	Duroc	18	9431105	9359603	10412419	6.25e-05
	Duroc	18	32618335	32582769	32682769	0.000158369
cetp_per (3)	Duroc	3	55496325	55465698	56282395	1.08e-05
	Duroc	3	58075360	57376645	58075360	1.46e-05
	Duroc	3	118728717	118333949	118728717	4.38e-05
cl_s (5)	Yorkshire	4	70855461	70677628	70972570	0.000182228	Linoleic acid content QTL (32114); Backfat at first rib QTL (5090)
	Yorkshire	8	78635304	78585304	78685304	0.000815333
	Duroc	9	62416702	62366702	62466702	0.000116779
	Duroc	12	12801814	12588866	12801814	0.000397055	cis-11-Eicosenoic acid content QTL (7681)
	Duroc	12	16669800	16363026	16669800	0.000262031	Palmitic acid content QTL (32089)
ct_g (9)	Duroc	1	143423459	143373459	143473459	8.66e-05
	Yorkshire	1	243090687	243040687	243140687	0.00095399
	Yorkshire	3	51954270	51609786	52135840	7.22e-05	Body weight (birth) QTL (29601)
	Yorkshire	3	56689989	56629179	56729179	0.000163499
	Yorkshire	5	34021928	33971928	34071928	7.87e-05
	Yorkshire	6	26418178	26368178	26468178	0.000904068
	Yorkshire	7	48158329	48108329	48208329	8.91e-05	Feed conversion ratio QTL (9585)
	Yorkshire	7	134792383	134742383	134842383	0.00092889
	Yorkshire	9	2418857	2368857	2468857	0.000919019
ct_s (11)	Duroc	1	11134679	11113605	11213605	0.000569842
	Yorkshire	2	28035235	28035235	28213141	4.84e-05
	Duroc	2	35612923	35612923	36229593	0.000804856	Ham weight (EBV) QTL (28220)
	Yorkshire	3	56723081	56630015	56730015	5.45e-05
	Duroc	5	60364446	60314446	60414446	0.00071571
	Yorkshire	5	66331877	66281877	66381877	0.000550005
	Duroc	9	62416702	62366702	62466702	0.000198208
	Yorkshire	17	10731506	10681506	10781506	0.000183786
	Duroc	18	9431105	9345354	9445354	2.79e-05
	Yorkshire	18	25898163	25848163	25948163	0.000126582
	Duroc	18	32618335	32568335	32668335	0.000321292
dg1 (8)	Duroc	7	55008874	54974011	55729310	4.03e-05	backfat at mid-back QTL (9838);Average backfat thickness QTL (9839);Leaf fat weight QTL (9840)
	Duroc	7	58697926	58631145	58731145	6.73e-05
	Duroc	7	67628895	60925144	76495215	1.27e-07	Loin muscle area QTL (22315);Litter weight, total QTL (22952);Shoulder subcutaneous fat thickness QTL (7320);Testosterone level QTL (6531); Average glycolytic potential QTL (13459); Average glycolytic potential QTL (13466);Average glycogen QTL (13467); cis-11-Eicosenoic acid content QTL (6415); Arachidonic acid content QTL (6416); Small intestine length QTL (12040); Adipocyte diameter QTL (12830)…
	Duroc	7	79805721	78409099	81208629	1.2e-05	backfat at last rib QTL (7319);Shoulder subcutaneous fat thickness QTL (2791);Half carcass weight QTL (13262)
	Duroc	7	84401377	83707343	85280360	3.17e-05	backfat at mid-back QTL (9841)
	Duroc	7	90901391	86871288	98757230	1.37e-06	Litter weight, total QTL (22953); Residual feed intake QTL (22173); Residual feed intake QTL (22174); backfat at mid-back QTL (9841); Average backfat thickness QTL (3083); Carcass length QTL (3084); backfat between the last 3rd and 4th lumbar QTL (7322); Backfat between 3rd and 4th last ribs QTL (7323); Carcass length QTL (5821); Lean meat percentage QTL (7321)
	Duroc	7	132308360	132086252	132341037	1.8e-05
	Duroc	13	117083319	117027767	117127767	0.000152103
dg2 (8)	Duroc	1	108868580	108818580	108918580	9.13e-05
	Duroc	1	116090640	116040640	116140640	8.16e-05	Linoleic acid content QTL (32102)
	Duroc	1	214984583	214934583	215034583	8.87e-05
	Duroc	1	218448574	218398574	218498574	7.74e-05	Fat-cuts percentage QTL (12728)
	Duroc	6	6730680	6680680	6780680	0.000540639	Body weight (birth) QTL (22986)
	Duroc	6	17288628	17238628	17338628	0.000762649
	Duroc	15	95336497	95286497	95386497	0.00079623	Estimated carcass lean content QTL (28210)
	Yorkshire	16	46675584	46625584	46725584	0.000836701
fructosamin (3)	Duroc	7	6502204	6004797	6706175	4.31e-06
	Duroc	7	12133473	11859640	12248773	2.66e-05	Carcass weight (hot) QTL (16868)
	Duroc	9	24035983	22955360	24151753	8.28e-06	HDL/LDL ratio QTL (7698); Backfat at last lumbar (14 weeks) QTL (566)
glucose (3)	Duroc	2	132264570	132214570	132314570	0.000429794	Docosapentaenoic acid content QTL (7410)
	Duroc	8	9105462	9.06231e+06	9.16231e+06	0.000612368
	Yorkshire	9	5534785	5492504	5592504	0.000367616
hdl_c_g (3)	Duroc	5	28261566	27404735	28261566	0.000326831
	Yorkshire	9	2418857	2393505	2493505	0.000556539
	Duroc	9	76614691	76564691	76664691	0.000742391
hdl_c_s (2)	Yorkshire	2	17779871	17729871	17829871	0.000813577
	Yorkshire	13	15219031	15169031	15269031	0.000705007
hdl_ce_s (8)	Duroc	1	67106130	66931623	67106130	7.95e-05
	Duroc	1	114718770	114668770	114768770	0.000214912	Linoleic acid content QTL (32102)
	Duroc	3	46117851	46053519	46974222	1.37e-05
	Duroc	4	65803034	65753034	65853034	0.00063927
	Duroc	4	69198075	69125627	69225627	7.27e-05	Carcass weight (hot) QTL (17595); Average daily gain (on test) QTL (17596)
	Duroc	13	79965476	79915476	80015476	0.00059742
	Duroc	15	1078999	1028999	1128999	0.000395782
	Yorkshire	15	45350470	45300470	45400470	0.000532577
hdl_cl_s (5)	Duroc	4	31569807	29131900	31654951	3.03e-06
	Duroc	4	35024502	34962947	35062947	1.39e-05
	Duroc	4	36201968	36201968	37092109	3.85e-05
	Yorkshire	5	66435781	66385781	66485781	0.000863277
	Duroc	8	106692669	106642669	106742669	4.61e-06
hdl_ct_s (8)	Duroc	1	54657115	54607115	54707115	0.000858635
	Duroc	1	67106130	66931623	67106130	0.000185553
	Duroc	1	76623806	76573806	76673806	0.000886872
	Duroc	1	77755263	77705263	77805263	0.000240094	Palmitic acid content QTL (32063)
	Duroc	1	114718770	114629997	114729997	0.000120426	Linoleic acid content QTL (32102)
	Duroc	3	46117851	46053519	46974222	1.08e-05
	Duroc	4	69198075	69148075	69248075	0.000286294	Carcass weight (hot) QTL (17595); Average daily gain (on test) QTL (17596)
	Yorkshire	15	45350470	45224986	45350470	9.5e-05
hdl_pl_s (8)	Duroc	4	45434589	45384589	45484589	5.81e-05	backfat at last rib QTL (9898)
	Duroc	4	60156921	60106921	60206921	9.98e-05
	Duroc	4	69198075	69148075	69248075	7.15e-06	Carcass weight (hot) QTL (17595); Average daily gain (on test) QTL (17596)
	Yorkshire	8	34818625	34768625	34868625	0.000603225	Palmitic acid content QTL (32076)
	Yorkshire	9	33116045	33055046	33155046	0.000402188
	Yorkshire	9	48263630	48213630	48313630	0.000261194
	Yorkshire	9	58044511	57347921	58074734	0.000120299	Ham fat weight QTL (1280)
	Yorkshire	10	61875252	61875252	62184737	0.000268252
hdl_tg_s (8)	Yorkshire	1	251163	171286	271286	7.15e-05
	Duroc	2	13027277	12977277	13077277	0.000313159
	Duroc	2	21083857	21033857	21133857	6.97e-05	Backfat thickness (EBV) QTL (28217)
	Duroc	2	38837764	38562295	39437513	2.68e-06	Daily feed intake QTL (29546)
	Duroc	3	3097824	3047824	3147824	0.000366831
	Yorkshire	4	110266054	110183796	110463190	2.18e-05
	Yorkshire	13	107843425	107734398	108933630	9.17e-06
	Yorkshire	13	110928655	110801928	111064928	3.85e-05	Cholesterol level QTL (7726)
int_fat (3)	Yorkshire	4	2383163	2348211	2448211	2.06e-05
	Yorkshire	4	5056540	3575131	5732086	7.22e-06	Feed conversion ratio QTL (29557);Feed conversion ratio QTL (29556); Intramuscular fat content QTL (17553);Intramuscular fat content QTL (17559); Small intestine weight QTL (8662)
	Duroc	6	9953450	9924417	10311712	0.000132029
ldl_c_g (8)	Yorkshire	3	53640706	53583528	54050574	5.25e-06
	Yorkshire	3	56689989	56489741	56689989	6.94e-06
	Duroc	3	111763431	111713431	111813431	7.01e-05
	Duroc	3	115180431	115130431	115230431	9.38e-05
	Duroc	11	4956693	4901778	5006489	0.000387401
	Yorkshire	15	50065	50065	361433	8.35e-05
	Yorkshire	15	5511955	5461955	5561955	0.000952344
	Yorkshire	15	8349935	8299935	8399935	0.00068188
ldl_c_s (22)	Yorkshire	1	6922483	6872483	6972483	0.000465258
	Duroc	1	11134679	11134679	11248033	0.00071494
	Yorkshire	1	180109064	180059064	180159064	0.000898428
	Duroc	1	194835994	194785994	194885994	0.000588502
	Duroc	3	46166046	45894380	46792847	3.69e-06
	Duroc	3	47915469	47856782	47956782	8.46e-05
	Duroc	3	51102197	49343176	51102197	2.85e-05
	Duroc	3	52513065	52298681	53800983	2.08e-06
	Duroc	3	55143840	55028111	56357187	2.44e-06
	Yorkshire	3	56723081	56673081	56773081	9.2e-05
	Duroc	3	109503373	109453373	109553373	6.14e-05
	Duroc	3	113799886	113749886	113849886	9.26e-05
	Duroc	3	115804895	115180431	116525407	8.24e-06
	Duroc	3	117964881	117964881	118728717	4.53e-05
	Duroc	3	120245799	120245799	121054453	2.78e-05	Rump width QTL (16537);Rump width QTL (16539);Rump width QTL (16538)
	Duroc	9	62416702	62366702	62466702	0.000194654
	Duroc	12	12588866	12538866	12638866	0.000171146	cis-11-Eicosenoic acid content QTL (7681)
	Yorkshire	12	13634012	13584012	13684012	0.000953372	Dressing percentage QTL (28224);Fat-cuts percentage QTL (28225);Lean meat percentage QTL (28226);Shoulder subcutaneous fat thickness QTL (28227);Meat to fat ratio QTL (28228);Backfat between 6th and 7th ribs QTL (28229);backfat above muscle dorsi QTL (28230);Backfat at rump QTL (28231);Average backfat thickness QTL (28232)
	Duroc	14	4328202	4278202	4378202	0.000321979
	Duroc	15	95600917	95538835	95638835	9.23e-05	Estimated carcass lean content QTL (28210)
	Yorkshire	16	48977113	48587985	48977113	0.000386987
	Duroc	18	9431105	9381105	9481105	0.000153564
leaf_fat (2)	Duroc	1	241400751	241239940	241400751	0.000425215	Body weight (birth) QTL (22972)
	Duroc	8	5466259	5438632	5538632	3.1e-05
lipase (1)	Duroc	9	74230526	74180526	74280526	0.000834899
ome_fat (7)	Duroc	1	213878839	213828839	213928839	0.000838507	average daily gain (weaning-55 kg) QTL (495)
	Yorkshire	1	244683358	244633358	244733358	0.000984762	backfat at last rib QTL (17774)
	Duroc	3	31470035	3.138e+07	3.148e+07	9.64e-05
	Yorkshire	8	33162371	33112371	33212371	3.67e-05
	Yorkshire	11	53475437	53425437	53525437	7.12e-05
	Yorkshire	11	75586391	75536391	75636391	3.12e-05
	Yorkshire	15	87189897	87139897	87239897	0.000729712
pl_s (8)	Duroc	4	45434589	45384589	45484589	0.000438161	backfat at last rib QTL (9898)
	Duroc	4	69198075	69148075	69248075	0.000279352	Carcass weight (hot) QTL (17595); Average daily gain (on test) QTL (17596);
	Duroc	4	75685653	75635653	75735653	0.000134475
	Duroc	6	4890819	4840819	4940819	0.000981576
	Duroc	6	42366914	42316914	42416914	0.000595497
	Yorkshire	9	27632246	27582246	27682246	0.00036801
	Yorkshire	9	32909547	32909547	33094047	0.00031958
	Yorkshire	18	26801380	25898163	26801380	0.00058535
tg_s (7)	Yorkshire	5	44880576	44830576	44930576	0.000436755
	Yorkshire	6	43551413	43414331	43627267	7.07e-05
	Yorkshire	10	913766	893087	1184344	0.000257048
	Yorkshire	13	8328234	8278234	8378234	0.000995455
	Yorkshire	14	24028520	23938244	24038244	4.88e-05
	Yorkshire	18	12782891	12732891	12832891	0.000410013
	Yorkshire	18	26049023	25898163	26801380	0.00017316
tr_pfat (7)	Duroc	1	15748172	15698172	15798172	0.000737611
	Yorkshire	1	278707372	278657372	278757372	7.54e-05
	Yorkshire	4	83431460	83381460	83481460	8.47e-05
	Yorkshire	5	11812151	11731297	11903467	0.0003526
	Duroc	5	58544792	58484615	58584615	6.23e-05
	Duroc	8	53652643	53652643	54329430	0.000495639
	Duroc	11	41349860	41309491	41409491	0.000827729
wb_lean (2)	Duroc	10	19668169	19618169	19718169	0.000136489
	Yorkshire	16	20091505	20041505	20141505	0.000382459
wb_pfat (3)	Duroc	1	15748172	15748172	16398108	0.000119916
	Duroc	5	58544792	58494792	58594792	8.76e-05
	Duroc	11	41388075	41309491	41506256	0.000168081
wb_tf (3)	Yorkshire	1	224966066	224934438	225034438	0.000633115
	Duroc	12	5933984	5883984	5983984	0.000884961
	Yorkshire	14	137041984	136991984	137091984	0.000798808
